# Supplementary material for: Evaluation of the Cytotoxic Behavior of Fungal Extracellular Synthesized Ag Nanoparticles Using Confocal Laser Scanning Microscope
Source: Int J Mol Sci. 2016 Mar 3;17(3):329. doi: 10.3390/ijms17030329 (PMC4813191; doi:10.3390/ijms17030329)
Supplement: Supplementary file 1 [file ijms-17-00329-s001.zip]

Archive with 4 entries (2 files):
- ijms-105401-Supplementary Materials/
- ijms-105401-Supplementary Materials/video.avi
- ijms-105401-Supplementary Materials/__MACOSX/
- ijms-105401-Supplementary Materials/__MACOSX/._video.avi
